# Supplementary material for: Microwave-Assisted Propolis Extract Attenuates Oxidative-Stress- and Replicative Senescence via NRF2 and Wnt/β-Catenin–TERT Activation in Human Dermal Fibroblasts
Source: Antioxidants (Basel). 2026 Mar 20;15(3):395. doi: 10.3390/antiox15030395 (PMC13024501; doi:10.3390/antiox15030395)
Supplement: Supplementary file 1 [file antioxidants-15-00395-s001.zip]

Archive with 1 entries (1 files):
- antioxidants-4174551-supplementary.pdf
